# Supplementary material for: Role of Autotaxin in High Glucose-Induced Human ARPE-19 Cells
Source: Int J Mol Sci. 2022 Aug 16;23(16):9181. doi: 10.3390/ijms23169181 (PMC9409272; doi:10.3390/ijms23169181)
Supplement: Supplementary file 1 [file ijms-23-09181-s001.zip]

Archive with 1 entries (1 files):
- ijms-1856825-supplementary.pdf
